# Supplementary material for: Transcript profiling provides insights into molecular processes during shoot elongation in temperature-sensitive peach (Prunus persica)
Source: Sci Rep. 2020 May 8;10:7801. doi: 10.1038/s41598-020-63952-2 (PMC7210264; doi:10.1038/s41598-020-63952-2)
Supplement: Supplementary file 3 — Supplementary information3. [file 41598_2020_63952_MOESM3_ESM.xlsx]

## Sheet: Sheet1
	Table S1 Characteristics of daily temperature parameter
	Date	Daily mean temperature	Daily Maximum temperature	Daily Minimum temperature	Daily range of temperature	Weekly mean maximum temperature
	8 Apr	16.3	19.5	11.4	8.1	20.7714
	9 Apr	11.3	13.6	9.6	4
	10 Apr	10.6	11.9	9.1	2.8
	11 Apr	14	20.6	6.9	13.7
	12 Apr	16.9	24.4	9.1	15.3
	13 Apr	20	27.8	12.1	15.7
	14 Apr	21.1	27.6	13.1	14.5
1 st	15 Apr	22	28.8	15	13.8	26.8286
	16 Apr	18.2	24.5	15.8	8.7
	17 Apr	22.2	29	15.9	13.1
	18 Apr	24.2	29.6	17.8	11.8
	19 Apr	22.3	28.2	17.9	10.3
	20 Apr	19.9	24.9	15.3	9.6
	21 Apr	19.7	22.8	16.4	6.4
2nd	22 Apr	18.4	25.6	9.1	16.5	25.4429
	23 Apr	21.6	28.6	12.4	16.2
	24 Apr	21.8	24.9	15.7	9.2
	25 Apr	18.5	21.7	15.3	6.4
	26 Apr	16.6	20.9	12.8	8.1
	27 Apr	17.6	25.5	9.2	16.3
	28 Apr	23.2	30.9	16.3	14.6
3rd	29 Apr	25	33.3	15.6	17.7	28.4571
	30 Apr	25.9	33.6	15	18.6
	1 May	24.1	27.5	20.6	6.9
	2 May	23	28.6	16.7	11.9
	3 May	18.2	24	15.8	8.2
	4 May	20.1	26.6	14.1	12.5
	5 May	21.2	25.6	16.1	9.5
4th	6 May	21.8	27.3	17.2	10.1	30.1857
	7 May	21.5	28.9	12.3	16.6
	8 May	21.3	23.2	18.8	4.4
	9 May	21.4	30.5	12.5	18
	10 May	26.5	34.6	15.7	18.9
	11 May	26.4	32.5	20.7	11.8
	12 May	25.6	34.3	16.6	17.7
5th	13 May	26.8	30.9	18.9	12	31.1143
	14 May	23.2	25.9	19.7	6.2
	15 May	20.3	23.3	17.4	5.9
	16 May	22	31.9	13.1	18.8
	17 May	27.6	37.5	16.4	21.1
	18 May	28.4	35.9	18.7	17.2
	19 May	27.5	32.4	22.9	9.5
6th	20 May	26	31.5	19.3	12.2	31.6
	21 May	27.4	32.3	21.6	10.7
	22 May	27.5	32.2	18.6	13.6
	23 May	20.5	25.7	16.5	9.2
	24 May	23	31.1	14.5	16.6
	25 May	27	33.8	16.9	16.9
	26 May	27.4	34.6	17.8	16.8
7th	27 May	30	38	19.2	18.8	36.1857
	28 May	32	38.5	25.2	13.3
	29 May	30.5	35.8	25	10.8
	30 May	28	32.5	23.1	9.4
	31 May	28.2	35.7	21.9	13.8
	1 Jun	29.7	34.7	23.9	10.8
	2 Jun	31.3	38.1	23.6	14.5
8th	3 Jun	22.4	34.2	17.9	16.3
