# Supplementary material for: Transcript profiling provides insights into molecular processes during shoot elongation in temperature-sensitive peach (Prunus persica)
Source: Sci Rep. 2020 May 8;10:7801. doi: 10.1038/s41598-020-63952-2 (PMC7210264; doi:10.1038/s41598-020-63952-2)
Supplement: Supplementary file 4 — Supplementary information4. [file 41598_2020_63952_MOESM4_ESM.xlsx]

## Sheet: Sheet1
Table S2 The statistical analysis of raw data by transcriptome sequencing
Stage	Raw Reads(Mb)	Clean Reads(Mb)	Clean Bases(Gb)	Clean Reads Q20(%)	Clean Reads Q30(%)	Clean Reads Ratio(%)	GenomeMapping Ratio(%)	GeneMapping Ratio(%)
IP	74.68	67.02	6.7	96.24	88.61	89.75	87.76	84.49
	74.71	66.52	6.65	96.04	88.24	89.04	87.12	84.01
	74.67	66.46	6.65	96.18	88.57	89	87.35	84.2
IEP	74.67	66.41	6.64	96.03	88.18	88.94	89.31	85.67
	74.68	66.16	6.62	96.01	88.06	88.59	87.58	84.46
	72.05	65.37	6.54	97.23	89.44	90.73	89.02	84.1
RGP	79.54	66.54	6.65	97.12	89.03	83.66	90	85.26
	74.55	66.74	6.67	97.11	89	89.52	90.35	85.78
	74.53	66.9	6.69	97.78	90.92	89.76	89.67	84.29
SGP	74.56	66.25	6.63	97.28	89.58	88.86	89.65	84.87
	74.57	66.97	6.7	97.53	90.28	89.82	91.19	86.53
	72.09	65.88	6.59	97.21	89.25	91.38	80.18	81.33
Average	74.6083	66.435	6.64417	96.8133	89.0967	89.0875	88.265	84.5825
	IP: initial period
	IEP: initial elongation period
	RGP: rapid growth period
	SGP: stable growth period
	Raw Bases (Mb): The reads amount before filtering, Unit: Mb
	Clean Reads (M): The total reads amount after filtering, Unit: Mb
	Clean Bases (G): The total bases amount after filtering, Unit: Gb
