# Supplementary material for: Transcript profiling provides insights into molecular processes during shoot elongation in temperature-sensitive peach (Prunus persica)
Source: Sci Rep. 2020 May 8;10:7801. doi: 10.1038/s41598-020-63952-2 (PMC7210264; doi:10.1038/s41598-020-63952-2)
Supplement: Supplementary file 5 — Supplementary information5. [file 41598_2020_63952_MOESM5_ESM.xlsx]

## Sheet: Sheet1
Table S3 The change of DEGs transcrip level
Pathway	Gene ID	Name	IEP vs. IP	RGP vs. IEP	SGP vs. RGP	KEGG
IAA biosynthesis	Prupe.8G041200	TAA1	1.75736	-3.96284	-0.358836	K14548//U3 small nucleolar RNA-associated protein 4;K16903//L-tryptophan---pyruvate aminotransferase [EC:2.6.1.99]
IAA biosynthesis	Prupe.1G054300	YUCCA	-1.23703	0.216114	-0.288177	K11816//indole-3-pyruvate monooxygenase [EC:1.14.13.168]
CTK biosynthesis	Prupe.7G208400	CKX	-1.77874	1.10486	-0.177178	K00279//cytokinin dehydrogenase [EC:1.5.99.12]
CTK biosynthesis	Prupe.6G007700	UGT76A2	0.391722	2.25709	0.588528	K00699//glucuronosyltransferase [EC:2.4.1.17];K13493//cytokinin-N-glucosyltransferase [EC:2.4.1.-]
CTK biosynthesis	Prupe.1G519800	UGT85A24	0.538006	-1.18382	-0.0625887	K00699//glucuronosyltransferase [EC:2.4.1.17];K13493//cytokinin-N-glucosyltransferase [EC:2.4.1.-];K13030//cyanohydrin beta-glucosyltransferase [EC:2.4.1.85]
CTK biosynthesis	Prupe.3G237800	CYP735A	-1.4201	0.0620701	-0.487714	K10717//cytokinin trans-hydroxylase
CTK biosynthesis	Prupe.2G120000	CYP735A	-1.33472	0.503941	-0.051746	K10717//cytokinin trans-hydroxylase
CTK biosynthesis	Prupe.4G170400	IPT	1.20511	-0.935303	0.0963405	K10760//adenylate dimethylallyltransferase (cytokinin synthase) [EC:2.5.1.27 2.5.1.112]
CTK biosynthesis	Prupe.1G150800	IPT	-1.52151	-0.962979	-0.580635	K10760//adenylate dimethylallyltransferase (cytokinin synthase) [EC:2.5.1.27 2.5.1.112]
CTK biosynthesis	Prupe.8G243600	IPT	-1.12331	-1.89767	-0.377409	K10760//adenylate dimethylallyltransferase (cytokinin synthase) [EC:2.5.1.27 2.5.1.112]
CTK biosynthesis	Prupe.1G151100	IPT	-1.37302	1.54076	-0.209646	K10760//adenylate dimethylallyltransferase (cytokinin synthase) [EC:2.5.1.27 2.5.1.112]
CTK biosynthesis	Prupe.6G008600	UGT76A2	0.647899	1.01705	-0.125217	K13493//cytokinin-N-glucosyltransferase [EC:2.4.1.-]
CTK biosynthesis	Prupe.6G007800	UGT76A2	-0.321215	1.9467	2.15618	K13493//cytokinin-N-glucosyltransferase [EC:2.4.1.-]
CTK biosynthesis	Prupe.6G008700	UGT76E2	-0.904216	1.53943	0.447117	K13493//cytokinin-N-glucosyltransferase [EC:2.4.1.-];K00699//glucuronosyltransferase [EC:2.4.1.17]
CTK biosynthesis	Prupe.1G519500	UGT85A24	0.180806	2.09627	0.379941	K13493//cytokinin-N-glucosyltransferase [EC:2.4.1.-];K00699//glucuronosyltransferase [EC:2.4.1.17];K13030//cyanohydrin beta-glucosyltransferase [EC:2.4.1.85]
CTK biosynthesis	Prupe.6G190300	UGT85A24	-1.22841	-0.70452	-0.0308064	K13493//cytokinin-N-glucosyltransferase [EC:2.4.1.-];K00699//glucuronosyltransferase [EC:2.4.1.17];K13030//cyanohydrin beta-glucosyltransferase [EC:2.4.1.85]
CTK biosynthesis	Prupe.1G520000	UGT85A24	0.324578	-1.41531	0.310933	K13493//cytokinin-N-glucosyltransferase [EC:2.4.1.-];K00699//glucuronosyltransferase [EC:2.4.1.17];K13030//cyanohydrin beta-glucosyltransferase [EC:2.4.1.85]
CTK biosynthesis	Prupe.8G063500	UGT85A23	-2.26548	1.43741	0.206707	K13493//cytokinin-N-glucosyltransferase [EC:2.4.1.-];K00699//glucuronosyltransferase [EC:2.4.1.17];K13030//cyanohydrin beta-glucosyltransferase [EC:2.4.1.85]
GA biosynthesis	Prupe.1G442200	GA20ox	1.15721	-1.38991	-0.551183	K05282//gibberellin 20-oxidase [EC:1.14.11.12]
GA biosynthesis	Prupe.3G075600	GA3ox	-1.11489	0.757592	0.753023	K04124//gibberellin 3-beta-dioxygenase [EC:1.14.11.15]
GA biosynthesis	Prupe.4G150200	GA2ox	-1.58376	0.727309	-0.0920044	K04125//gibberellin 2-oxidase [EC:1.14.11.13]
ABA biosynthesis	Prupe.3G178500	PSY	-2.32813	1.03411	-0.477537	K02291//15-cis-phytoene/all-trans-phytoene synthase [EC:2.5.1.32 2.5.1.99]
ABA biosynthesis	Prupe.7G046100	LCYB	-1.12915	0.520711	-0.237644	K06443//lycopene beta-cyclase [EC:5.5.1.19]
ABA biosynthesis	Prupe.7G133100	ZEP	-1.1321	-0.349875	-0.028785	K09838//zeaxanthin epoxidase [EC:1.14.15.21]
ABA biosynthesis	Prupe.6G168900	VDE	-1.06684	-0.0937186	-0.157501	K09839//violaxanthin de-epoxidase [EC:1.23.5.1]
ABA biosynthesis	Prupe.1G061300	NCED	-1.72834	-0.0713375	-0.245079	K09840//9-cis-epoxycarotenoid dioxygenase [EC:1.13.11.51]
ABA biosynthesis	Prupe.4G150100	NCED	-1.96881	0.972325	-0.25421	K09840//9-cis-epoxycarotenoid dioxygenase [EC:1.13.11.51]
ABA biosynthesis	Prupe.8G125800	CYP707A	-0.746365	1.88237	0.0138247	K09843//(+)-abscisic acid 8'-hydroxylase [EC:1.14.13.93]
ABA biosynthesis	Prupe.1G435300	CYP707A	-0.24793	-1.60364	-0.299514	K09843//(+)-abscisic acid 8'-hydroxylase [EC:1.14.13.93]
ABA biosynthesis	Prupe.7G133800	CYP707A	-0.0453242	1.42266	1.89275	K09843//(+)-abscisic acid 8'-hydroxylase [EC:1.14.13.93]
ABA biosynthesis	Prupe.6G072400	CYP707A	-1.21513	0.720131	-0.377033	K09843//(+)-abscisic acid 8'-hydroxylase [EC:1.14.13.93]
ABA biosynthesis	Prupe.2G300800	crtZ	-1.86258	1.00293	-0.0569295	K15746//beta-carotene 3-hydroxylase [EC:1.14.13.129]
ABA biosynthesis	Prupe.1G448400	CCD8	1.56171	-2.34475	0.0333189	K17913//carlactone synthase / all-trans-10'-apo-beta-carotenal 13,14-cleaving dioxygenase [EC:1.13.11.69 1.13.11.70]
BR biosynthesis	Prupe.7G153500	CYP90B1, DWF4	0.336887	-1.1326	-0.0238648	K09587//steroid 22-alpha-hydroxylase [EC:1.14.13.-]
BR biosynthesis	Prupe.2G249100	CYP90A1, CPD	-1.54205	0.340219	-0.434157	K09588//cytochrome P450 family 90 subfamily A polypeptide 1 [EC:1.14.-.-]
BR biosynthesis	Prupe.3G250000	CYP85A1, BR6OX1	-1.03482	-0.342242	-0.648977	K09590//brassinosteroid-6-oxidase 1 [EC:1.14.-.-];K12640//brassinosteroid-6-oxidase 2 [EC:1.14.-.-]
BR biosynthesis	Prupe.7G162900	CYP90C1,ROT3	-1.03162	-0.399706	0.0291433	K12637//3-epi-6-deoxocathasterone 23-monooxygenase [EC:1.14.13.112]
BR biosynthesis	Prupe.3G050900	CYP90C1	-1.7294	0.133958	-0.568649	K12638//3-epi-6-deoxocathasterone 23-monooxygenase [EC:1.14.13.112]
BR biosynthesis	Prupe.2G122000	CYP90C1	0.309839	-1.09111	-0.103291	K12638//3-epi-6-deoxocathasterone 23-monooxygenase [EC:1.14.13.112]
BR biosynthesis	Prupe.1G296600	CYP734A1, BAS1	-0.115163	-2.01237	0.452709	K15639//PHYB activation tagged suppressor 1 [EC:1.14.-.-]
BR biosynthesis	Prupe.1G291100	CYP734A1, BAS1	-1.0454	-0.509833	-0.0372499	K15639//PHYB activation tagged suppressor 1 [EC:1.14.-.-]
JA biosynthesis	Prupe.7G067100	ACX	0.745602	-1.12414	-0.453659	K00232//acyl-CoA oxidase [EC:1.3.3.6]
JA biosynthesis	Prupe.2G005300	LOX	-0.227143	1.25304	0.00599811	K00454//lipoxygenase [EC:1.13.11.12]					1.38298
JA biosynthesis	Prupe.2G005500	LOX	1.33774	-2.38782	0.112201	K00454//lipoxygenase [EC:1.13.11.12]					2.69163
JA biosynthesis	Prupe.1G232400	LOX	1.11458	-0.55281	0.174987	K00454//lipoxygenase [EC:1.13.11.12]					5.10107
JA biosynthesis	Prupe.1G066500	PLA2	1.11058	-0.89842	-0.126206	K01047//secretory phospholipase A2 [EC:3.1.1.4]
JA biosynthesis	Prupe.8G110100	AOS	1.02364	0.00869658	0.129153	K01723//hydroperoxide dehydratase [EC:4.2.1.92]
JA biosynthesis	Prupe.1G548800	OPR	1.23103	0.186805	-0.0689533	K05894//12-oxophytodienoic acid reductase [EC:1.3.1.42]
JA biosynthesis	Prupe.1G375700	JMT	-0.991263	2.04461	-0.100172	K08241//jasmonate O-methyltransferase [EC:2.1.1.141]
JA biosynthesis	Prupe.1G375800	JMT	-1.36446	0.467783	-0.490923	K08241//jasmonate O-methyltransferase [EC:2.1.1.141]
JA biosynthesis	Prupe.8G093600	JMT	-0.212904	1.42848	0.28286	K08241//jasmonate O-methyltransferase [EC:2.1.1.141];K21483//salicylate 1-O-methyltransferase [EC:2.1.1.274]
JA biosynthesis	Prupe.8G093100	JMT	-1.14252	2.3508	-0.095692	K08241//jasmonate O-methyltransferase [EC:2.1.1.141];K21483//salicylate 1-O-methyltransferase [EC:2.1.1.274]
JA biosynthesis	Prupe.1G355900	OPCL	-1.08726	0.509707	-0.0908648	K10526//OPC-8:0 CoA ligase 1 [EC:6.2.1.-]
JA biosynthesis	Prupe.7G214100	PLA2	1.03781	-1.4751	0.939811	K01047//secretory phospholipase A2 [EC:3.1.1.4]
SA biosynthesis	Prupe.5G219700	CYP84A,F5H	0.651751	-1.61999	0.215981	K07409//cytochrome P450 family 1 subfamily A polypeptide 2 [EC:1.14.14.1];K09755//ferulate-5-hydroxylase [EC:1.14.-.-];K14985//26-hydroxylase [EC:1.14.-.-];K07408//cytochrome P450 family 1 subfamily A polypeptide 1 [EC:1.14.14.1]
SA biosynthesis	Prupe.6G040400	CYP73A,C4H	-0.493197	1.10192	-0.255612	K00487//trans-cinnamate 4-monooxygenase [EC:1.14.13.11]
SA biosynthesis	Prupe.3G107300	4CL	0.0604013	1.02848	-0.166996	K01904//4-coumarate--CoA ligase [EC:6.2.1.12]
SA biosynthesis	Prupe.7G085200	4CL	-1.23203	0.531804	-0.347654	K01904//4-coumarate--CoA ligase [EC:6.2.1.12]
SA biosynthesis	Prupe.8G160600	4CL	0.92423	-1.06067	-0.416081	K01904//4-coumarate--CoA ligase [EC:6.2.1.12]
SA biosynthesis	Prupe.1G087900	4CL	-0.963138	1.64757	-0.140198	K01904//4-coumarate--CoA ligase [EC:6.2.1.12]
SA biosynthesis	Prupe.2G211800	PAL	-0.403362	1.31044	-0.255821	K10775//phenylalanine ammonia-lyase [EC:4.3.1.24]
ETH biosynthesis	Prupe.1G490000	ACO	-1.80125	-0.25866	0.221476	K05933//aminocyclopropanecarboxylate oxidase [EC:1.14.17.4]
ETH biosynthesis	Prupe.3G209900	ACO	-1.12643	0.389351	0.0491024	K05933//aminocyclopropanecarboxylate oxidase [EC:1.14.17.4]
ETH biosynthesis	Prupe.4G013800	ACO	-1.44518	-0.657709	-0.0680363	K05933//aminocyclopropanecarboxylate oxidase [EC:1.14.17.4]
ETH biosynthesis	Prupe.1G036500	ACO	1.91019	-0.438819	-0.523798	K05933//aminocyclopropanecarboxylate oxidase [EC:1.14.17.4];K06892//feruloyl-CoA ortho-hydroxylase [EC:1.14.11.-];K13229//2,4-dihydroxy-1,4-benzoxazin-3-one-glucoside dioxygenase [EC:1.14.20.2]
