# Supplementary material for: Transcript profiling provides insights into molecular processes during shoot elongation in temperature-sensitive peach (Prunus persica)
Source: Sci Rep. 2020 May 8;10:7801. doi: 10.1038/s41598-020-63952-2 (PMC7210264; doi:10.1038/s41598-020-63952-2)
Supplement: Supplementary file 6 — Supplementary information6. [file 41598_2020_63952_MOESM6_ESM.xlsx]

## Sheet: Sheet1
Table S4 Primers used in this study
Primer	sequence (5'-3')
Prupe.1G027500F	AGACTGAGGCTGAGATTTCTGGGAT
Prupe.1G027500R	AGCATCCAGTCACCATCTTTGTCCT
Prupe.2G243800F	GAAAGAAACCCCAGAAGCCCACAT
Prupe.2G243800R	ACCCCATTCTCCATGCTAGCCTTTA
Prupe.1G110100F	ACTCTCGGAAGTTGAGCTTTACCCA
Prupe.1G110100R	TACTGGGACACCTCAGCCACACTCT
Prupe.1G410400F	TGCGGACTACTCAGCAAGCCAAGAT
Prupe.1G410400R	ATTCATCGCCCACCACAATAACG
Prupe.2G200300F	AAGAGCCTAATACAAGTCACCCAGC
Prupe.2G200300R	TTGAGTCTTCCATACCGTCATTCTG
Prupe.2G233500F	TACAAGTCGGAAGATGAGGAGCACA
Prupe.2G233500R	ATCTTGTCCTCAAACTCATCCGCCT
Prupe.2G292100F	GGACGAGAACGAAAAGCTGAGAAAG
Prupe.2G292100R	CCGCTTTTCAGGCATCAAATCCAG
Prupe.3G155600F	TCACTTCTGGTAGAGTTTGAGGACG
Prupe.3G155600R	GCGAGAAGTGTAAGTGGCTTTTGGA
Prupe.3G201400F	GTTTTACCCCTGAGAATCCAGCACA
Prupe.3G201400R	TCTTGGTGTTGTGATGTGGGGTTC
Prupe.5G093200F	GGGAGTGTAATGGATGAGGGTAAGC
Prupe.5G093200R	TGATTTCATCGCCTCAGACCCTTC
Prupe.8G234900F	CCAACAGAAGGATAAAAGGAAGGAG
Prupe.8G234900R	GCTCTTCATCCTGTTCCTTTCTTGC
Prupe.6G237000F	CACCTTGCCACAATCCCAATCACT
Prupe.6G237000R	GTGATAGAAGGCAGCAATGGCAG
Prupe.6G256500F	TTCTGTCCTCCAAACTACGCTCTGC
Prupe.6G256500R	GAACCAAGTTGAAGTAACGGAAGCC
Prupe.7G133600F	CGTGATGAGAATGACGCTGCTGAT
Prupe.7G133600R	CCAACACCAATACCAACCCCAAA
Prupe.6G042000F	TCAATCAAGGGGTCCAGAACAGG
Prupe.6G042000R	TGAGAAAGTCTGACCAAACTGCCAA
EF2F	AGCAGGCTCTTGGTGGTATCT
EF2R	GATTCAATGACGGGGAGGTAG
